# Supplementary material for: Do Small Molecules Activate the TrkB Receptor in the Same Manner as BDNF? Limitations of Published TrkB Low Molecular Agonists and Screening for Novel TrkB Orthosteric Agonists
Source: Pharmaceuticals (Basel). 2021 Jul 21;14(8):704. doi: 10.3390/ph14080704 (PMC8398766; doi:10.3390/ph14080704)
Supplement: Supplementary file 1 [file pharmaceuticals-14-00704-s001.zip]

Archive with 2 entries (2 files):
- Figures supplement.zip
- Supplement.pdf
